# Supplementary material for: Higher diversity and abundance of microRNA-455-5p isoforms confer suppressive role in Wilms’ tumor
Source: Front Oncol. 2025 Dec 11;15:1681367. doi: 10.3389/fonc.2025.1681367 (PMC12738353; doi:10.3389/fonc.2025.1681367)
Supplement: Supplementary file 1 [file Table1.xlsx]

## Sheet: 1. Target result
miRNA	gene	Tot Score	Tot Energy	Max Score	Max Energy	Len_miRNA	Len_gene	Positions
hsa-miR-455-5p-1	ENSG00000134590	227	-20.25	118	-11.85	24	821	646 248
hsa-miR-455-5p-1	ENSG00000136231	1523	-167.12	128	-18.3	24	2153	1528 1879 76 12 1419 434 530 680 1145 2040 277 955 1360 1952
hsa-miR-455-5p-1	ENSG00000137936	646	-45.38	119	-11.33	24	450	130 318 339 73 397 228
hsa-miR-455-5p-1	ENSG00000069702	2850	-255.69	139	-15.72	24	3394	3026 904 885 506 1064 1917 2730 3348 599 702 1661 2550 1684 2462 277 314 846 1195 1466 1765 2004 3363 1375 1648 1975 2918
hsa-miR-455-5p-1	ENSG00000129071	314	-28.06	108	-16.45	24	551	289 353 1
hsa-miR-455-5p-1	ENSG00000120068	209	-20.15	108	-15.38	24	856	19 697
hsa-miR-455-5p-1	ENSG00000133398	641	-61.22	115	-14.94	24	622	253 478 384 532 447 343
hsa-miR-455-5p-1	ENSG00000037965	431	-43.01	112	-17.44	24	981	40 659 719 842
hsa-miR-455-5p-1	ENSG00000100030	8180	-981.27	135	-25.08	24	9750	238 6571 908 3158 6838 4343 1401 4545 6250 8351 1629 3171 8880 8220 7638 1988 5570 9404 2898 8864 1098 2524 8990 2601 3764 609 2568 2918 2942 428 836 3927 4945 1 1803 3365 3603 8895 723 2980 3045 3838 5618 6933 8549 896 1781 3519 4011 7243 7859 8698 8747 9101 3804 5598 223 984 9666 2089 2111 2177 4145 5236 7467 9256 1643 2419 2489 3297 3471 6726 6734 8803 9553
hsa-miR-455-5p-1	ENSG00000133872	459	-36.68	131	-13.92	24	876	807 196 572 639
hsa-miR-455-5p-1	ENSG00000113569	2385	-242.4	138	-20.06	24	3763	2781 1237 2128 2699 700 2855 2183 3471 3314 347 377 1019 580 3616 656 1758 218 802 2402 2504 2613
hsa-miR-455-5p-1	ENSG00000082269	2861	-268.29	143	-15.2	24	4710	3368 4263 499 2076 1175 2634 3718 4427 1 4134 164 1911 2054 2704 3677 3983 907 1146 514 315 1375 1237 3868 3891 4034 4621
hsa-miR-455-5p-1	ENSG00000260027	102	-10.62	102	-10.62	24	615	242
hsa-miR-455-5p-1	ENSG00000116062	3384	-333.8	138	-19.96	24	3241	640 692 1162 2191 1285 183 2689 229 1510 2682 2929 271 404 533 1444 829 869 1492 3186 133 2901 2964 2097 2733 2855 412 471 2635 2716 3023
hsa-miR-455-5p-1	ENSG00000111276	1461	-141.09	140	-13.67	24	1344	263 1055 965 238 72 1143 354 703 1229 50 198 866 1289
hsa-miR-455-5p-1	ENSG00000106004	322	-36.2	117	-12.86	24	783	361 596 625
hsa-miR-455-5p-1	ENSG00000128524	109	-15.72	109	-15.72	24	265	232
hsa-miR-455-5p-1	ENSG00000116095	9523	-949.12	141	-19.15	24	12575	10665 9407 3096 5506 12072 11008 10825 1439 3828 12154 8160 12126 1688 3954 125 8262 10603 12470 9708 12320 1559 10475 3438 7231 8585 9980 264 5357 6724 9072 10242 2661 7615 2811 3933 10682 6910 11163 204 2756 9023 3640 6982 12178 325 2854 9186 690 1078 1248 1280 6540 10737 1158 2200 6446 12187 3744 8337 8411 8639 9690 12222 12397 4668 11092 11263 964 4685 8076 9093 9129 513 992 1817 2021 2671 33…
hsa-miR-455-5p-1	ENSG00000061794	738	-65.79	122	-12.61	24	845	248 224 400 598 546 753 431
hsa-miR-455-5p-1	ENSG00000123700	3605	-356.38	173	-23.06	24	3725	190 2445 482 942 3638 1058 2172 3012 333 2491 2599 40 706 849 2217 2394 1524 2993 3625 463 995 110 579 1596 2855 1304 162 2943 721 1356 1467 1645
hsa-miR-455-5p-1	ENSG00000106772	1437	-149.12	126	-18.96	24	1972	1305 296 958 573 1769 1157 1224 1504 1248 810 1331 236 513
hsa-miR-455-5p-1	ENSG00000129474	1782	-203.62	132	-20.61	24	2269	222 1774 1049 698 280 1023 1005 1919 1468 669 1604 2060 884 976 2012 2132
hsa-miR-455-5p-1	ENSG00000067066	870	-72.65	129	-14.35	24	887	254 19 633 674 417 312 35 103
hsa-miR-455-5p-1	ENSG00000138741	858	-65.43	124	-13.04	24	709	357 16 666 142 344 254 186 634
hsa-miR-455-5p-1	ENSG00000129422	1236	-135.81	132	-18.08	24	2122	241 519 1998 1866 69 991 1683 1597 472 1046 1566
hsa-miR-455-5p-2	ENSG00000134590	104	-8.6	104	-8.6	22	821	248
hsa-miR-455-5p-2	ENSG00000136231	1322	-143.51	124	-19.68	22	2153	13 681 1146 1529 1953 1103 1916 30 77 1453 944 1880
hsa-miR-455-5p-2	ENSG00000137936	103	-14.11	103	-14.11	22	450	136
hsa-miR-455-5p-2	ENSG00000069702	1825	-181.89	146	-15.68	22	3394	905 2731 3027 600 1662 1685 1075 507 1153 1918 2019 47 2919 278 849 1649
hsa-miR-455-5p-2	ENSG00000129071	426	-48.16	116	-13.96	22	551	354 135 322 410
hsa-miR-455-5p-2	ENSG00000072506	100	-9.81	100	-9.81	22	146	1
hsa-miR-455-5p-2	ENSG00000120068	314	-35.96	106	-12.84	22	856	373 20 267
hsa-miR-455-5p-2	ENSG00000133398	329	-30.53	126	-14.33	22	622	254 298 93
hsa-miR-455-5p-2	ENSG00000037965	327	-32.28	120	-14.95	22	981	720 660 530
hsa-miR-455-5p-2	ENSG00000136997	103	-14.15	103	-14.15	22	63	19
hsa-miR-455-5p-2	ENSG00000100030	7471	-868.47	140	-21.35	22	9750	6572 6251 1403 5571 1989 2943 429 1804 3839 7468 9257 8804 9554 1 8881 903 5600 985 2090 3366 7185 7639 1630 6489 394 8221 1763 2981 3630 4344 2420 2525 6615 6839 6904 239 3765 9399 5246 8050 2899 7601 8141 8865 2178 621 2640 3172 2569 2919 5089 897 1644 2112 3040 3046 3160 4934 5143 5771 6727 6735 7157 8352 8900 8987 9013 9102 9343
hsa-miR-455-5p-2	ENSG00000133872	327	-36.61	115	-13.87	22	876	808 86 197
hsa-miR-455-5p-2	ENSG00000113569	2909	-320.37	151	-17.77	22	3763	2782 1238 2700 2856 348 701 2128 2614 3617 1116 395 2184 2941 3479 273 556 3411 600 3501 531 3083 3247 432 498 1020 2403
hsa-miR-455-5p-2	ENSG00000082269	2853	-280.86	120	-15.53	22	4710	3368 1238 1176 1005 2057 515 4686 1782 2188 1824 1960 4264 2132 2639 2979 4124 1279 1600 441 789 4428 237 1 172 491 2557 3869
hsa-miR-455-5p-2	ENSG00000260027	213	-24.96	108	-14.83	22	615	440 2
hsa-miR-455-5p-2	ENSG00000116062	2920	-298.57	146	-17.47	22	3241	698 184 2683 1163 2192 1493 1286 2098 2734 649 2705 3131 1515 1854 2930 877 1361 1777 2690 1215 2364 231 536 830 1511 2427
hsa-miR-455-5p-2	ENSG00000111276	1087	-104.31	123	-13.61	22	1344	1144 264 966 704 152 22 1055 949 867 1290
hsa-miR-455-5p-2	ENSG00000106004	205	-24.6	104	-13.75	22	783	362 537
hsa-miR-455-5p-2	ENSG00000128524	222	-23.83	119	-15.6	22	265	233 155
hsa-miR-455-5p-2	ENSG00000116095	7200	-737.46	153	-18.7	22	12575	9410 11009 10476 5507 10666 2812 3934 3829 3641 6983 8586 12073 10826 9187 8412 3955 7616 4686 8161 9130 10738 12471 8640 11616 1689 3097 6028 7232 9709 1362 2594 2855 7312 8263 10624 11494 315 1212 9527 3563 5719 6943 9073 11163 1275 8662 10925 510 5293 10243 8741 10039 126 205 1154 1818 2022 2129 2672 3334 3444 3747 5855 11955 12156
hsa-miR-455-5p-2	ENSG00000061794	428	-40.32	118	-10.76	22	845	547 657 401 432
hsa-miR-455-5p-2	ENSG00000123700	2923	-317.53	168	-23.28	22	3725	191 945 334 1059 2446 41 1597 996 3013 483 1305 2030 2173 3164 2772 1880 712 3454 3642 590 114 344 722 2395 2856 3626
hsa-miR-455-5p-2	ENSG00000106772	1879	-203.43	119	-18.17	22	1972	959 1001 236 1091 1118 944 1156 574 1249 1900 503 1435 1547 514 899 1332 1505 1767
hsa-miR-455-5p-2	ENSG00000129474	1255	-135.39	143	-17.78	22	2269	1775 223 1921 977 1605 670 1006 59 1050 397 2013
hsa-miR-455-5p-2	ENSG00000067066	438	-48.02	121	-14.41	22	887	675 466 195 255
hsa-miR-455-5p-2	ENSG00000138741	735	-61.93	119	-13.5	22	709	358 187 16 143 256 306 668
hsa-miR-455-5p-2	ENSG00000129422	1428	-160.53	138	-16.59	22	2122	1999 70 992 1047 1867 1735 624 53 520 541 80 237 1820
hsa-miR-455-5p-5	ENSG00000134590	101	-7.42	101	-7.42	23	821	658
hsa-miR-455-5p-5	ENSG00000136231	1524	-215.63	123	-21.54	23	2153	1450 1821 2078 10 1143 27 1128 1526 493 518 1100 118 678 862
hsa-miR-455-5p-5	ENSG00000137936	586	-65.83	124	-16.26	23	450	354 200 164 337 134
hsa-miR-455-5p-5	ENSG00000069702	2116	-223.26	132	-17.53	23	3394	1150 597 2728 44 1972 1659 1682 504 2480 2800 1557 831 1066 2712 3024 2183 2547 700 901
hsa-miR-455-5p-5	ENSG00000129071	328	-42.96	116	-14.89	23	551	373 425 405
hsa-miR-455-5p-5	ENSG00000072506	122	-10.67	122	-10.67	23	146	1
hsa-miR-455-5p-5	ENSG00000120068	383	-41.6	136	-15.6	23	856	370 239 273
hsa-miR-455-5p-5	ENSG00000133398	429	-61.6	117	-16.98	23	622	251 260 36 382
hsa-miR-455-5p-5	ENSG00000037965	208	-18.41	108	-10.56	23	981	429 393
hsa-miR-455-5p-5	ENSG00000136997	121	-14.87	121	-14.87	23	63	16
hsa-miR-455-5p-5	ENSG00000100030	8866	-1128.39	153	-25.5	23	9750	9254 7466 1801 8801 7182 426 2522 6612 6486 8880 4341 4832 5393 6248 1758 8218 8305 982 1975 3802 236 2175 6554 7151 7775 9307 3836 6067 6569 6901 6986 1 5960 415 5984 7598 8855 8904 844 8784 9019 618 4754 5243 7872 9009 2961 8418 2600 2898 3627 8238 2255 2939 3762 8175 8374 2047 3014 4543 5172 5269 8579 9193 3311 4304 4931 6935 8629 2979 9551 1627 2567 5086 5505 5569 6354 7279 8274
hsa-miR-455-5p-5	ENSG00000133872	534	-52.99	119	-17.85	23	876	560 54 689 802 299
hsa-miR-455-5p-5	ENSG00000113569	2995	-374.82	152	-23.68	23	3763	1235 2779 2853 2697 1130 346 553 877 2551 2938 2050 3244 2585 2611 3080 3553 3631 596 2199 270 314 1017 1149 3298 3408 521 699
hsa-miR-455-5p-5	ENSG00000082269	3005	-328.4	123	-19.63	23	4710	512 739 530 1276 1746 1818 4476 2074 1597 497 3450 4535 1 1555 805 2911 235 2002 4683 3328 4016 162 2539 1144 2033 2431 2519
hsa-miR-455-5p-5	ENSG00000260027	330	-48.1	120	-18.12	23	615	1 563 437
hsa-miR-455-5p-5	ENSG00000116062	2233	-242.19	135	-20.64	23	3241	1774 874 690 1490 809 1694 1215 2103 2276 851 1512 402 2214 946 181 1556 2585 2680 1834 2361
hsa-miR-455-5p-5	ENSG00000111276	872	-100.91	128	-16.81	23	1344	963 149 701 286 302 175 714 1226
hsa-miR-455-5p-5	ENSG00000106004	420	-49.4	109	-16.36	23	783	43 630 719 473
hsa-miR-455-5p-5	ENSG00000128524	341	-37.75	115	-14.71	23	265	230 118 152
hsa-miR-455-5p-5	ENSG00000116095	6633	-757.06	149	-23.15	23	12575	11006 2809 3952 2591 3560 9184 7613 1212 3931 8158 1717 1272 3826 2126 3178 5290 10466 9405 4683 3436 7083 8408 9557 11256 290 5716 10663 1076 2463 3850 8552 12468 5503 5852 7154 9526 5811 3534 6940 7751 7898 9127 9436 11071 903 2710 6025 8668 9807 472 1989 2391 3094 6722 8587 8740 8807 9611 9732 9947 10729
hsa-miR-455-5p-5	ENSG00000061794	230	-28.61	122	-14.52	23	845	347 654
hsa-miR-455-5p-5	ENSG00000123700	3381	-411.05	136	-24.89	23	3725	188 341 2027 3008 160 2170 36 331 943 3164 587 98 2769 2881 2443 437 2098 2782 2871 107 480 1593 1345 1081 2485 262 982 1612 3075 3222
hsa-miR-455-5p-5	ENSG00000106772	1336	-160.58	124	-22.69	23	1972	956 1432 1544 1645 71 282 1322 1457 1794 1618 1239 234
hsa-miR-455-5p-5	ENSG00000129474	1769	-223.65	126	-19.04	23	2269	56 2226 1775 399 224 2130 67 437 604 1740 114 1917 714 1109 1441 636
hsa-miR-455-5p-5	ENSG00000067066	576	-52.97	146	-16.45	23	887	463 848 17 501 445
hsa-miR-455-5p-5	ENSG00000138741	203	-17.52	102	-9.83	23	709	501 534
hsa-miR-455-5p-5	ENSG00000129422	1291	-173.18	127	-20.16	23	2122	242 539 989 621 1201 70 1817 14 310 1044 97 2003
hsa-miR-455-5p-3	ENSG00000134590	104	-8.6	104	-8.6	23	821	247
hsa-miR-455-5p-3	ENSG00000136231	1331	-144.73	124	-19.68	23	2153	12 680 1145 1528 1952 1102 29 1454 1915 76 943 1879
hsa-miR-455-5p-3	ENSG00000137936	103	-14.92	103	-14.92	23	450	135
hsa-miR-455-5p-3	ENSG00000069702	1834	-183.95	146	-15.92	23	3394	904 3026 2730 599 1661 1684 1074 506 1152 1917 2018 46 2918 277 848 1648
hsa-miR-455-5p-3	ENSG00000129071	427	-49.01	116	-13.96	23	551	353 134 321 409
hsa-miR-455-5p-3	ENSG00000072506	100	-9.81	100	-9.81	23	146	1
hsa-miR-455-5p-3	ENSG00000120068	314	-36.59	106	-12.84	23	856	372 19 266
hsa-miR-455-5p-3	ENSG00000133398	329	-32.49	126	-14.33	23	622	253 297 92
hsa-miR-455-5p-3	ENSG00000037965	327	-32.28	120	-14.95	23	981	719 659 529
hsa-miR-455-5p-3	ENSG00000136997	103	-14.15	103	-14.15	23	63	18
hsa-miR-455-5p-3	ENSG00000100030	7728	-915.83	140	-22.59	23	9750	6571 1401 6250 1988 5570 2942 428 1803 984 2089 3838 7467 9256 901 8803 9553 1 5598 8880 4343 7638 393 3365 7184 1629 6488 5245 6838 8220 1762 2980 3629 2419 2524 6614 6903 238 3764 8050 9398 2177 9342 2898 5140 7600 8140 8864 620 2639 3171 2568 2918 5088 6168 896 1643 2111 3039 3045 3159 4933 5770 6726 6734 7156 8351 8899 8986 9012 9101 9170
hsa-miR-455-5p-3	ENSG00000133872	327	-37.39	115	-13.87	23	876	807 85 196
hsa-miR-455-5p-3	ENSG00000113569	2924	-325.79	153	-18.41	23	3763	2781 2699 1237 2855 347 700 2127 2613 3616 1115 2940 394 2183 3478 272 497 555 3082 3246 3410 599 3500 530 430 1019 2402
hsa-miR-455-5p-3	ENSG00000082269	3074	-317.42	120	-18.09	23	4710	3367 1238 1175 1004 1823 2056 514 4685 1781 2187 440 1959 4263 237 1599 2004 2131 2638 2978 4123 1278 788 4427 1 171 490 741 2556 3868
hsa-miR-455-5p-3	ENSG00000260027	218	-24.96	110	-14.83	23	615	1 439
hsa-miR-455-5p-3	ENSG00000116062	3039	-318.1	151	-19.8	23	3241	692 183 2682 1162 2191 1492 1285 2097 2733 648 3130 1854 2704 1514 2929 876 1217 1360 1776 2689 2363 230 535 829 1510 1696 2426
hsa-miR-455-5p-3	ENSG00000111276	1091	-106.51	123	-13.61	23	1344	1143 263 965 703 1055 151 21 945 866 1289
hsa-miR-455-5p-3	ENSG00000106004	308	-33.45	104	-13.75	23	783	361 475 536
hsa-miR-455-5p-3	ENSG00000128524	328	-37.24	124	-15.92	23	265	232 154 120
hsa-miR-455-5p-3	ENSG00000116095	7314	-762.31	155	-19.35	23	12575	9407 11008 10475 5506 10665 2811 3933 3828 3640 6982 8585 9186 12072 10825 7615 8411 3954 4685 8160 9129 10737 12470 8639 2854 11615 1688 3096 6027 7231 9708 1361 2593 7311 8262 10623 11493 314 1211 9526 3562 10924 5718 6942 9072 11162 1274 8661 509 5292 10242 8740 10038 11258 125 204 1153 1817 2021 2128 2671 3333 3443 3746 5854 11954 12155
hsa-miR-455-5p-3	ENSG00000061794	428	-40.94	118	-11.26	23	845	546 656 400 431
hsa-miR-455-5p-3	ENSG00000123700	3044	-338.81	168	-23.55	23	3725	190 942 333 482 1058 2445 40 1596 995 2172 3012 1304 2029 3163 2771 1879 711 3453 3641 589 90 113 343 721 2394 2855 3625
hsa-miR-455-5p-3	ENSG00000106772	1781	-194.4	124	-19.13	23	1972	958 1000 236 1090 1117 1157 573 1248 1899 502 1434 1546 513 898 1331 1504 1766
hsa-miR-455-5p-3	ENSG00000129474	1265	-141.57	143	-18.23	23	2269	1774 222 1919 976 1604 669 1049 1005 58 396 2012
hsa-miR-455-5p-3	ENSG00000067066	539	-60.87	121	-15.07	23	887	674 465 194 254 218
hsa-miR-455-5p-3	ENSG00000138741	735	-63.71	119	-13.53	23	709	357 186 15 142 255 305 667
hsa-miR-455-5p-3	ENSG00000129422	1532	-178.65	138	-16.59	23	2122	1998 69 991 1046 1866 1734 623 52 519 241 540 79 236 1819
hsa-miR-455-5p-4	ENSG00000134590	104	-8.6	104	-8.6	24	821	246
hsa-miR-455-5p-4	ENSG00000136231	1333	-152.28	124	-19.69	24	2153	11 679 1144 1527 1951 1101 28 79 1453 1914 942 1878
hsa-miR-455-5p-4	ENSG00000137936	103	-15.12	103	-15.12	24	450	134
hsa-miR-455-5p-4	ENSG00000069702	1835	-191.6	146	-16.07	24	3394	903 3025 2729 598 1660 1683 1073 1151 505 1916 2017 45 2917 276 847 1647
hsa-miR-455-5p-4	ENSG00000129071	428	-52.02	116	-13.96	24	551	352 133 320 408
hsa-miR-455-5p-4	ENSG00000072506	100	-9.81	100	-9.81	24	146	1
hsa-miR-455-5p-4	ENSG00000120068	316	-40.6	106	-15.24	24	856	265 371 18
hsa-miR-455-5p-4	ENSG00000133398	329	-35.11	126	-14.33	24	622	252 296 91
hsa-miR-455-5p-4	ENSG00000037965	327	-32.28	120	-14.95	24	981	718 658 528
hsa-miR-455-5p-4	ENSG00000136997	103	-14.15	103	-14.15	24	63	17
hsa-miR-455-5p-4	ENSG00000100030	7846	-988.97	140	-24.26	24	9750	6570 1400 6249 1987 5569 2941 427 1802 9255 983 2088 3837 7466 900 8802 9552 1 4342 5244 5597 8879 7637 392 3364 7183 1628 6487 8219 2418 6837 1761 2979 3628 2523 6613 6902 237 3763 8049 9397 2176 9341 2897 5139 7152 7599 8139 8863 619 2638 3170 2567 2917 5087 6167 895 1642 2110 3038 3044 3158 4932 5769 6068 6725 6733 8350 8898 8985 9011 9100 9169
hsa-miR-455-5p-4	ENSG00000133872	331	-38.34	117	-13.87	24	876	806 84 195
hsa-miR-455-5p-4	ENSG00000113569	2925	-337.4	153	-19.56	24	3763	2780 2698 1236 2854 346 699 2126 2612 3615 1114 2939 393 2182 3470 271 3245 496 554 3081 3409 598 3499 529 429 1018 2401
hsa-miR-455-5p-4	ENSG00000082269	3183	-343.97	120	-18.12	24	4710	1237 3366 1174 1822 1003 2055 513 4684 439 1780 2186 1958 4262 1598 236 2003 2130 2637 2977 4122 1277 787 4426 1 170 489 740 2555 2703 3867
hsa-miR-455-5p-4	ENSG00000260027	218	-25.06	110	-14.83	24	615	1 438
hsa-miR-455-5p-4	ENSG00000116062	3045	-332	151	-19.8	24	3241	691 182 2681 1161 2190 1491 1284 2096 2732 647 3129 1853 2703 1216 1513 2928 875 1359 1775 2688 828 2362 229 534 1509 1695 2425
hsa-miR-455-5p-4	ENSG00000111276	1095	-109.92	123	-13.61	24	1344	1142 262 964 702 1054 150 944 20 865 1288
hsa-miR-455-5p-4	ENSG00000106004	308	-33.99	104	-13.94	24	783	360 474 535
hsa-miR-455-5p-4	ENSG00000128524	329	-37.47	125	-15.92	24	265	231 153 119
hsa-miR-455-5p-4	ENSG00000116095	7428	-804.57	155	-21.14	24	12575	9406 11007 10474 5505 10664 2810 3932 6981 8584 3827 3639 9185 12071 10824 7614 8159 8410 3953 4684 9128 10736 12469 2853 8638 11614 1687 3095 6026 7230 9707 1360 1210 2592 7310 3561 8261 10622 11492 313 9525 10923 5717 6941 9071 11161 1273 8660 508 2127 5291 10241 11257 8739 10037 124 203 1152 1436 1816 2020 2670 3332 3442 3745 5853 11953 12154
hsa-miR-455-5p-4	ENSG00000061794	428	-43.05	118	-12.46	24	845	545 655 399 430
hsa-miR-455-5p-4	ENSG00000123700	3154	-360.5	170	-23.55	24	3725	189 941 332 2444 481 994 1057 39 1595 2171 1303 3009 2028 3162 2770 1878 710 3452 3640 588 89 112 342 720 2393 2854 3534 3624
hsa-miR-455-5p-4	ENSG00000106772	1885	-214.74	125	-19.73	24	1972	957 999 235 1089 1116 1156 572 1247 1898 501 1433 1450 1545 512 897 1330 1503 1765
hsa-miR-455-5p-4	ENSG00000129474	1269	-145.65	143	-19.44	24	2269	1773 221 1918 975 1603 668 1048 1004 57 395 2011
hsa-miR-455-5p-4	ENSG00000067066	541	-65.57	121	-16.08	24	887	673 464 193 253 217
hsa-miR-455-5p-4	ENSG00000138741	737	-67.84	119	-14.55	24	709	356 185 304 14 141 254 666
hsa-miR-455-5p-4	ENSG00000129422	1429	-172.65	138	-16.71	24	2122	1997 61 990 1045 1865 1733 622 518 240 1818 539 78 235

## Sheet: 2. TargetScan8.0__miR-455-5p
Target gene	Representative transcript	Gene name	3P-seq tags + 5	Conserved sites total	Conserved 8mer sites	Conserved 7mer-m8 sites	Conserved 7mer-A1 sites	Poorly conserved sites total	Poorly conserved 8mer sites	Poorly conserved 7mer-m8 sites	Poorly conserved 7mer-A1 sites	6mer sites	Representative miRNA	Predicted occupancy (low miRNA)	Predicted occupancy (high miRNA)	Predicted occupancy (transfected miRNA)	Cumulative weighted context++ score	Total context++ score	Aggregate PCT	Previous TargetScan publication(s)
TMED2	ENST00000262225.3	transmembrane emp24 domain trafficking protein 2	3025	1	0	1	0	1	0	1	0	0	hsa-miR-455-5p	0.0634	0.3897	1.2955	-0.73	-0.73	0.61	2007
ASUN	ENST00000261191.7	asunder spermatogenesis regulator	227	1	1	0	0	0	0	0	0	0	hsa-miR-455-5p	0.0531	0.3003	0.8645	-0.7	-0.7	< 0.1	2009, 2011
TMEM167A	ENST00000502346.1	transmembrane protein 167A	1029	1	1	0	0	0	0	0	0	1	hsa-miR-455-5p	0.0583	0.3165	0.8073	-0.69	-0.75	< 0.1	2011
TRAK2	ENST00000332624.3	trafficking protein, kinesin binding 2	353	1	0	1	0	1	0	1	0	2	hsa-miR-455-5p	0.0913	0.5363	1.8305	-0.69	-0.73	0.61	2009, 2011
COQ4	ENST00000609948.1	coenzyme Q4 homolog (S. cerevisiae)	2366	1	1	0	0	0	0	0	0	0	hsa-miR-455-5p	0.0425	0.2467	0.7065	-0.67	-0.68	< 0.1	NULL
GDAP2	ENST00000369443.5	ganglioside induced differentiation associated protein 2	656	1	1	0	0	2	0	0	2	0	hsa-miR-455-5p	0.0522	0.2919	0.7844	-0.6	-0.64	0.12	2007, 2009, 2011
TAOK1	ENST00000261716.3	TAO kinase 1	164	2	0	2	0	3	0	1	2	3	hsa-miR-455-5p	0.1283	0.8451	3.6589	-0.6	-0.64	0.32	2011
CPEB1	ENST00000450751.2	cytoplasmic polyadenylation element binding protein 1	5	1	1	0	0	0	0	0	0	1	hsa-miR-455-5p	0.0737	0.4158	1.2271	-0.59	-0.59	< 0.1	2007, 2009, 2011
IPO7	ENST00000379719.3	importin 7	1331	1	0	0	1	2	1	1	0	0	hsa-miR-455-5p	0.0843	0.5264	1.8176	-0.57	-0.59	0.47	2011
TMEM30A	ENST00000230461.6	transmembrane protein 30A	1221	1	1	0	0	0	0	0	0	1	hsa-miR-455-5p	0.0551	0.3133	0.9223	-0.52	-0.53	< 0.1	2007, 2009, 2011
LAYN	ENST00000525126.1	layilin	175	1	1	0	0	1	0	0	1	1	hsa-miR-455-5p	0.045	0.2702	0.9104	-0.51	-0.56	< 0.1	2011
SRSF7	ENST00000313117.6	serine/arginine-rich splicing factor 7	16077	1	0	1	0	0	0	0	0	0	hsa-miR-455-5p	0.0411	0.2401	0.697	-0.51	-0.51	0.61	2009, 2011
HNRNPL	ENST00000221419.5	heterogeneous nuclear ribonucleoprotein L	997	1	0	1	0	1	1	0	0	0	hsa-miR-455-5p	0.0613	0.3256	0.7823	-0.5	-0.7	0.61	NULL
TTC17	ENST00000039989.4	tetratricopeptide repeat domain 17	27	1	1	0	0	0	0	0	0	1	hsa-miR-455-5p	0.0398	0.2677	1.2567	-0.5	-0.6	< 0.1	2011
TUBB	ENST00000327892.8	tubulin, beta class I	133	1	1	0	0	0	0	0	0	0	hsa-miR-455-5p	0.0356	0.2165	0.7137	-0.5	-0.5	< 0.1	2011
MYLIP	ENST00000349606.4	myosin regulatory light chain interacting protein	452	1	1	0	0	0	0	0	0	0	hsa-miR-455-5p	0.0297	0.1814	0.5893	-0.48	-0.53	< 0.1	2007, 2009, 2011
LUC7L3	ENST00000505658.1	LUC7-like 3 (S. cerevisiae)	2970	1	0	1	0	1	0	1	0	0	hsa-miR-455-5p	0.0609	0.3658	1.1918	-0.48	-0.49	0.61	2007, 2009, 2011
ADD3	ENST00000277900.8	adducin 3 (gamma)	537	1	1	0	0	0	0	0	0	1	hsa-miR-455-5p	0.0641	0.3614	1.1106	-0.48	-0.48	< 0.1	2007, 2009, 2011
NRIP1	ENST00000400199.1	nuclear receptor interacting protein 1	342	1	1	0	0	2	0	1	1	0	hsa-miR-455-5p	0.0793	0.4992	1.7972	-0.46	-0.48	0.17	2009, 2011
ROMO1	ENST00000374072.1	reactive oxygen species modulator 1	1945	1	0	1	0	0	0	0	0	0	hsa-miR-455-5p	0.0169	0.113	0.4853	-0.46	-0.46	< 0.1	NULL
DCAF5	ENST00000341516.5	DDB1 and CUL4 associated factor 5	120	1	0	1	0	1	0	1	0	0	hsa-miR-455-5p	0.0593	0.3329	0.9564	-0.45	-0.65	0.61	2007, 2009, 2011
CENPP	ENST00000375587.3	centromere protein P	85	1	0	1	0	1	1	0	0	2	hsa-miR-455-5p	0.0844	0.4136	0.9013	-0.45	-0.52	0.61	2009, 2011
PPP1R12A	ENST00000261207.5	protein phosphatase 1, regulatory subunit 12A	276	1	1	0	0	1	0	0	1	1	hsa-miR-455-5p	0.0651	0.3989	1.4664	-0.45	-0.45	0.26	2007, 2009, 2011
NCK2	ENST00000451463.2	NCK adaptor protein 2	178	1	0	1	0	0	0	0	0	0	hsa-miR-455-5p	0.063	0.3312	0.7902	-0.44	-0.45	0.52	2007, 2009, 2011
SOCS3	ENST00000330871.2	suppressor of cytokine signaling 3	5	2	0	1	1	0	0	0	0	0	hsa-miR-455-5p	0.0518	0.3243	1.1702	-0.44	-0.44	0.69	2007, 2009, 2011
WDR45B	ENST00000392325.4	WD repeat domain 45B	962	1	1	0	0	0	0	0	0	0	hsa-miR-455-5p	0.0649	0.3417	0.8284	-0.44	-0.44	< 0.1	2009, 2011
CACNB4	ENST00000539935.1	calcium channel, voltage-dependent, beta 4 subunit	57	1	1	0	0	1	0	0	1	1	hsa-miR-455-5p	0.063	0.3706	1.2734	-0.44	-0.44	0.17	2007, 2009, 2011
SOX11	ENST00000322002.3	SRY (sex determining region Y)-box 11	1100	1	1	0	0	0	0	0	0	0	hsa-miR-455-5p	0.059	0.3185	0.8145	-0.43	-0.44	< 0.1	2007, 2009, 2011
RANBP3	ENST00000439268.2	RAN binding protein 3	908	1	0	1	0	0	0	0	0	0	hsa-miR-455-5p	0.0517	0.2947	0.8623	-0.42	-0.42	0.61	2007, 2009, 2011
NXPH1	ENST00000405863.1	neurexophilin 1	5	1	0	1	0	0	0	0	0	1	hsa-miR-455-5p	0.0836	0.4502	1.3214	-0.41	-0.41	0.59	2009, 2011
GREM1	ENST00000560677.1	gremlin 1, DAN family BMP antagonist	752	1	0	1	0	1	0	0	1	0	hsa-miR-455-5p	0.0346	0.2279	0.9509	-0.4	-0.44	< 0.1	NULL
IRF2	ENST00000393593.3	interferon regulatory factor 2	420	1	0	1	0	0	0	0	0	0	hsa-miR-455-5p	0.0587	0.3083	0.7612	-0.39	-0.46	0.59	2009, 2011
FRMD5	ENST00000484674.1	FERM domain containing 5	161	1	1	0	0	0	0	0	0	0	hsa-miR-455-5p	0.0375	0.224	0.6847	-0.39	-0.39	< 0.1	2009
RIC3	ENST00000396677.2	RIC3 acetylcholine receptor chaperone	5	1	0	0	1	1	0	1	0	0	hsa-miR-455-5p	0.0433	0.2807	1.1548	-0.39	-0.39	0.59	2011
PTP4A2	ENST00000602725.1	protein tyrosine phosphatase type IVA, member 2	5	1	1	0	0	0	0	0	0	0	hsa-miR-455-5p	0.0442	0.2579	0.7668	-0.38	-0.38	< 0.1	2009, 2011
CDK13	ENST00000181839.4	cyclin-dependent kinase 13	32	1	0	1	0	0	0	0	0	1	hsa-miR-455-5p	0.0576	0.3339	1.0727	-0.38	-0.38	0.61	2007, 2009, 2011
TMEM86A	ENST00000280734.2	transmembrane protein 86A	5	1	0	1	0	1	0	1	0	0	hsa-miR-455-5p	0.0894	0.4818	1.3287	-0.37	-0.37	0.58	2009, 2011
USP3	ENST00000380324.3	ubiquitin specific peptidase 3	583	1	0	1	0	0	0	0	0	0	hsa-miR-455-5p	0.0302	0.187	0.6298	-0.37	-0.37	0.6	2007, 2009, 2011
ARMC10	ENST00000323716.3	armadillo repeat containing 10	147	1	0	1	0	1	0	0	1	0	hsa-miR-455-5p	0.0734	0.3948	1.1185	-0.36	-0.48	0.65	NULL
ARRDC3	ENST00000265138.3	arrestin domain containing 3	1313	1	1	0	0	0	0	0	0	2	hsa-miR-455-5p	0.0451	0.2879	1.178	-0.36	-0.36	< 0.1	2009, 2011
KDSR	ENST00000406396.3	3-ketodihydrosphingosine reductase	322	1	1	0	0	0	0	0	0	2	hsa-miR-455-5p	0.0406	0.2464	0.845	-0.35	-0.4	< 0.1	2009, 2011
SECISBP2L	ENST00000559471.1	SECIS binding protein 2-like	161	1	0	1	0	1	0	1	0	0	hsa-miR-455-5p	0.0462	0.3058	1.3302	-0.35	-0.39	< 0.1	2009, 2011
KDR	ENST00000263923.4	kinase insert domain receptor (a type III receptor tyrosine kinase)	5	1	1	0	0	0	0	0	0	0	hsa-miR-455-5p	0.0367	0.2227	0.727	-0.35	-0.35	< 0.1	2009, 2011
MOB3C	ENST00000319928.3	MOB kinase activator 3C	141	1	1	0	0	0	0	0	0	1	hsa-miR-455-5p	0.0587	0.3263	0.923	-0.35	-0.35	< 0.1	2009, 2011
ANKRD27	ENST00000306065.4	ankyrin repeat domain 27 (VPS9 domain)	349	1	0	1	0	0	0	0	0	1	hsa-miR-455-5p	0.0499	0.3051	1.0915	-0.35	-0.35	0.61	2009, 2011
GALNT13	ENST00000409237.1	UDP-N-acetyl-alpha-D-galactosamine:polypeptide N-acetylgalactosaminyltransferase 13 (GalNAc-T13)	49	1	0	0	1	2	0	1	1	0	hsa-miR-455-5p	0.0337	0.2278	1.0688	-0.35	-0.35	0.39	2007, 2009, 2011
TSHZ3	ENST00000240587.4	teashirt zinc finger homeobox 3	81	1	0	1	0	0	0	0	0	1	hsa-miR-455-5p	0.0399	0.2494	0.9283	-0.34	-0.35	0.56	2009, 2011
AAGAB	ENST00000261880.5	alpha- and gamma-adaptin binding protein	2536	1	1	0	0	3	2	1	0	1	hsa-miR-455-5p	0.0403	0.2503	0.8903	-0.33	-1.3	< 0.1	NULL
BRD1	ENST00000457780.2	bromodomain containing 1	124	1	1	0	0	0	0	0	0	1	hsa-miR-455-5p	0.0325	0.2052	0.7752	-0.33	-0.34	< 0.1	2007, 2009, 2011
FOXN3	ENST00000345097.4	forkhead box N3	42	1	0	0	1	1	1	0	0	0	hsa-miR-455-5p	0.0568	0.32	0.8931	-0.32	-0.35	0.3	2009, 2011
ETS1	ENST00000531611.1	v-ets avian erythroblastosis virus E26 oncogene homolog 1	1423	1	0	1	0	0	0	0	0	1	hsa-miR-455-5p	0.0277	0.1854	0.8658	-0.32	-0.34	0.61	2007, 2009, 2011
CDK14	ENST00000380050.3	cyclin-dependent kinase 14	226	1	1	0	0	0	0	0	0	3	hsa-miR-455-5p	0.0769	0.4492	1.611	-0.32	-0.33	< 0.1	2007, 2009, 2011
NR4A2	ENST00000409108.2	nuclear receptor subfamily 4, group A, member 2	1631	1	0	1	0	0	0	0	0	0	hsa-miR-455-5p	0.0477	0.2805	0.9103	-0.32	-0.33	0.14	2007, 2011
AL031666.2	ENST00000599904.1	HCG2018772; Uncharacterized protein; cDNA FLJ31609 fis, clone NT2RI2002852	5	1	0	1	0	0	0	0	0	0	hsa-miR-455-5p	0.0167	0.1134	0.5284	-0.32	-0.32	< 0.1	NULL
HAS2	ENST00000303924.4	hyaluronan synthase 2	398	1	1	0	0	2	0	1	1	1	hsa-miR-455-5p	0.0307	0.1978	0.8138	-0.31	-0.42	< 0.1	NULL
ZNF292	ENST00000369577.3	zinc finger protein 292	230	1	0	1	0	0	0	0	0	0	hsa-miR-455-5p	0.0694	0.3514	0.8048	-0.31	-0.33	0.5	2011
PLXNC1	ENST00000258526.4	plexin C1	47	1	0	1	0	2	0	1	1	0	hsa-miR-455-5p	0.0598	0.3933	1.635	-0.31	-0.31	0.23	NULL
TNPO1	ENST00000337273.5	transportin 1	2041	1	1	0	0	1	0	0	1	0	hsa-miR-455-5p	0.0617	0.3374	0.9246	-0.3	-0.37	< 0.1	2007, 2009, 2011
SERP1	ENST00000239944.2	stress-associated endoplasmic reticulum protein 1	3242	1	0	1	0	0	0	0	0	0	hsa-miR-455-5p	0.0176	0.1175	0.5162	-0.3	-0.36	< 0.1	2007
PIK3CB	ENST00000477593.1	phosphatidylinositol-4,5-bisphosphate 3-kinase, catalytic subunit beta	437	1	1	0	0	0	0	0	0	0	hsa-miR-455-5p	0.0342	0.2114	0.7532	-0.3	-0.33	< 0.1	NULL
SHOC2	ENST00000369452.4	soc-2 suppressor of clear homolog (C. elegans)	437	1	0	1	0	0	0	0	0	0	hsa-miR-455-5p	0.0892	0.4222	0.8698	-0.3	-0.3	0.59	NULL
DOCK9	ENST00000376460.1	dedicator of cytokinesis 9	172	1	0	1	0	1	0	0	1	0	hsa-miR-455-5p	0.0407	0.2616	1.0584	-0.3	-0.3	0.4	2007, 2011
WNT10B	ENST00000407467.1	wingless-type MMTV integration site family, member 10B	13	1	0	1	0	0	0	0	0	0	hsa-miR-455-5p	0.0202	0.1344	0.5885	-0.3	-0.3	< 0.1	NULL
DYNC1LI2	ENST00000258198.2	dynein, cytoplasmic 1, light intermediate chain 2	137	1	0	1	0	1	0	1	0	4	hsa-miR-455-5p	0.052	0.3541	1.6937	-0.29	-0.38	< 0.1	2007
KIF3A	ENST00000378746.4	kinesin family member 3A	33	1	0	0	1	1	1	0	0	0	hsa-miR-455-5p	0.055	0.3145	0.9748	-0.29	-0.36	0.3	NULL
PI15	ENST00000260113.2	peptidase inhibitor 15	12	1	0	0	1	1	1	0	0	0	hsa-miR-455-5p	0.0424	0.2768	1.1116	-0.29	-0.29	0.55	2009, 2011
CDH22	ENST00000372262.3	cadherin 22, type 2	5	1	1	0	0	0	0	0	0	0	hsa-miR-455-5p	0.0207	0.1352	0.5433	-0.29	-0.29	< 0.1	2009, 2011
MPV17	ENST00000402722.1	MpV17 mitochondrial inner membrane protein	1676	1	0	1	0	0	0	0	0	0	hsa-miR-455-5p	0.0149	0.1009	0.4684	-0.29	-0.29	< 0.1	NULL
GJC1	ENST00000426548.1	gap junction protein, gamma 1, 45kDa	195	1	0	1	0	0	0	0	0	0	hsa-miR-455-5p	0.0238	0.1541	0.6005	-0.29	-0.29	0.6	2009, 2011
TNFAIP8	ENST00000504771.2	tumor necrosis factor, alpha-induced protein 8	608	1	0	1	0	1	0	1	0	0	hsa-miR-455-5p	0.0328	0.207	0.7788	-0.28	-0.42	0.16	NULL
PAPOLG	ENST00000238714.3	poly(A) polymerase gamma	49	1	0	1	0	0	0	0	0	0	hsa-miR-455-5p	0.033	0.212	0.8483	-0.28	-0.29	0.61	2007, 2011
KANK4	ENST00000317477.4	KN motif and ankyrin repeat domains 4	80	1	0	0	1	0	0	0	0	3	hsa-miR-455-5p	0.0285	0.1881	0.8194	-0.28	-0.29	0.32	2009, 2011
BAZ2B	ENST00000392782.1	bromodomain adjacent to zinc finger domain, 2B	25	1	1	0	0	0	0	0	0	1	hsa-miR-455-5p	0.0348	0.2251	0.937	-0.28	-0.28	< 0.1	2011
GABRB2	ENST00000393959.1	gamma-aminobutyric acid (GABA) A receptor, beta 2	5	2	0	0	2	0	0	0	0	1	hsa-miR-455-5p	0.0543	0.3386	1.248	-0.28	-0.28	0.75	2007, 2009, 2011
LIN28B	ENST00000345080.4	lin-28 homolog B (C. elegans)	118	1	0	0	1	1	1	0	0	0	hsa-miR-455-5p	0.0577	0.3584	1.2925	-0.28	-0.28	0.33	2007
JDP2	ENST00000435893.2	Jun dimerization protein 2	110	1	0	0	1	0	0	0	0	1	hsa-miR-455-5p	0.0309	0.202	0.85	-0.28	-0.28	0.5	2009, 2011
RAB2A	ENST00000262646.7	RAB2A, member RAS oncogene family	788	1	0	1	0	0	0	0	0	0	hsa-miR-455-5p	0.0634	0.293	0.5742	-0.27	-0.42	0.61	2011
CLOCK	ENST00000309964.4	clock circadian regulator	86	1	1	0	0	1	0	1	0	0	hsa-miR-455-5p	0.0594	0.3639	1.3254	-0.26	-0.32	< 0.1	NULL
UBE2V1	ENST00000371657.5	ubiquitin-conjugating enzyme E2 variant 1	1621	1	0	1	0	0	0	0	0	0	hsa-miR-455-5p	0.0098	0.0689	0.3778	-0.26	-0.26	0.47	2011
MTF2	ENST00000370298.4	metal response element binding transcription factor 2	653	1	0	1	0	0	0	0	0	0	hsa-miR-455-5p	0.033	0.1937	0.5896	-0.25	-0.33	< 0.1	NULL
RASSF3	ENST00000542104.1	Ras association (RalGDS/AF-6) domain family member 3	461	1	0	1	0	0	0	0	0	0	hsa-miR-455-5p	0.0203	0.1352	0.5914	-0.25	-0.26	< 0.1	2011
ESRRG	ENST00000361525.3	estrogen-related receptor gamma	5	1	0	1	0	0	0	0	0	1	hsa-miR-455-5p	0.0405	0.2652	1.1577	-0.25	-0.25	0.37	NULL
POU6F2	ENST00000518318.2	POU class 6 homeobox 2	5	1	0	1	0	0	0	0	0	2	hsa-miR-455-5p	0.0654	0.411	1.5382	-0.25	-0.25	0.26	NULL
PARVA	ENST00000334956.8	parvin, alpha	1912	1	0	1	0	1	0	1	0	3	hsa-miR-455-5p	0.0555	0.3067	0.9164	-0.24	-0.35	0.56	2009, 2011
FBXO30	ENST00000237281.4	F-box protein 30	224	1	0	0	1	1	0	1	0	2	hsa-miR-455-5p	0.0296	0.2034	1.0334	-0.24	-0.32	0.46	NULL
KPNA1	ENST00000344337.6	karyopherin alpha 1 (importin alpha 5)	1030	1	1	0	0	1	0	0	1	0	hsa-miR-455-5p	0.0125	0.0866	0.446	-0.24	-0.27	< 0.1	2009, 2011
PLCXD3	ENST00000377801.3	phosphatidylinositol-specific phospholipase C, X domain containing 3	81	1	0	1	0	2	0	0	2	2	hsa-miR-455-5p	0.0713	0.4747	2.1133	-0.24	-0.24	0.61	2007, 2009, 2011
CPEB3	ENST00000412050.4	cytoplasmic polyadenylation element binding protein 3	48	1	0	1	0	0	0	0	0	0	hsa-miR-455-5p	0.0414	0.2491	0.8184	-0.24	-0.24	0.51	NULL
PRMT1	ENST00000532489.1	protein arginine methyltransferase 1	330	1	0	1	0	0	0	0	0	0	hsa-miR-455-5p	0.0086	0.0601	0.3187	-0.23	-0.24	< 0.1	NULL
THSD7A	ENST00000423059.4	thrombospondin, type I, domain containing 7A	5	1	0	1	0	0	0	0	0	0	hsa-miR-455-5p	0.0689	0.3679	0.9843	-0.23	-0.23	0.61	2011
RPS6KB1	ENST00000225577.4	ribosomal protein S6 kinase, 70kDa, polypeptide 1	16	1	0	1	0	0	0	0	0	0	hsa-miR-455-5p	0.022	0.143	0.5678	-0.23	-0.23	< 0.1	NULL
STK24	ENST00000397517.2	serine/threonine kinase 24	486	1	0	0	1	0	0	0	0	0	hsa-miR-455-5p	0.0443	0.255	0.7166	-0.23	-0.23	0.76	2007, 2009, 2011
TNKS1BP1	ENST00000358252.3	tankyrase 1 binding protein 1, 182kDa	3238	1	0	1	0	0	0	0	0	0	hsa-miR-455-5p	0.0207	0.1364	0.57	-0.23	-0.23	0.38	2007, 2009, 2011
KCNJ2	ENST00000243457.3	potassium inwardly-rectifying channel, subfamily J, member 2	5	1	1	0	0	0	0	0	0	1	hsa-miR-455-5p	0.0293	0.1964	0.8916	-0.23	-0.23	< 0.1	2011
RAB18	ENST00000356940.6	RAB18, member RAS oncogene family	1410	1	0	0	1	0	0	0	0	0	hsa-miR-455-5p	0.0352	0.2124	0.6671	-0.23	-0.23	0.83	2007, 2009, 2011
ZNF488	ENST00000494156.1	zinc finger protein 488	61	1	0	1	0	0	0	0	0	0	hsa-miR-455-5p	0.0242	0.1654	0.8214	-0.23	-0.23	< 0.1	NULL
MXD1	ENST00000264444.2	MAX dimerization protein 1	183	1	0	1	0	1	0	1	0	2	hsa-miR-455-5p	0.0363	0.2401	1.0576	-0.22	-0.44	< 0.1	2011
STT3B	ENST00000295770.2	STT3B, subunit of the oligosaccharyltransferase complex (catalytic)	4458	1	0	1	0	0	0	0	0	0	hsa-miR-455-5p	0.0334	0.1985	0.6091	-0.22	-0.27	0.6	NULL
LIN7A	ENST00000552864.1	lin-7 homolog A (C. elegans)	86	1	0	0	1	1	0	0	1	1	hsa-miR-455-5p	0.0157	0.1107	0.613	-0.22	-0.26	0.35	2011
MAN1A1	ENST00000368468.3	mannosidase, alpha, class 1A, member 1	248	1	0	1	0	0	0	0	0	0	hsa-miR-455-5p	0.0248	0.1691	0.8216	-0.22	-0.22	< 0.1	2009, 2011
SEMA4G	ENST00000210633.3	sema domain, immunoglobulin domain (Ig), transmembrane domain (TM) and short cytoplasmic domain, (semaphorin) 4G	1015	1	0	1	0	0	0	0	0	1	hsa-miR-455-5p	0.0288	0.1925	0.8756	-0.22	-0.22	< 0.1	2007, 2009, 2011
PNRC1	ENST00000336032.3	proline-rich nuclear receptor coactivator 1	413	1	0	1	0	1	0	1	0	1	hsa-miR-455-5p	0.0169	0.114	0.5272	-0.21	-0.38	0.61	2011
ZFAND5	ENST00000237937.3	zinc finger, AN1-type domain 5	2522	1	0	0	1	1	0	1	0	0	hsa-miR-455-5p	0.0529	0.295	0.7971	-0.21	-0.38	> 0.99	2007, 2009, 2011
KLHL23	ENST00000392647.2	kelch-like family member 23	791	1	0	1	0	1	0	1	0	0	hsa-miR-455-5p	0.0194	0.1287	0.5487	-0.21	-0.35	< 0.1	NULL
AP005482.1	ENST00000400514.2	Uncharacterized protein	44	1	0	1	0	0	0	0	0	0	hsa-miR-455-5p	0.0327	0.196	0.6769	-0.21	-0.33	0.61	NULL
MFAP3L	ENST00000393704.3	microfibrillar-associated protein 3-like	69	1	0	1	0	0	0	0	0	2	hsa-miR-455-5p	0.0278	0.1898	0.9526	-0.21	-0.22	0.28	2009, 2011
TMEM189-UBE2V1	ENST00000341698.2	TMEM189-UBE2V1 readthrough	1621	1	0	1	0	0	0	0	0	0	hsa-miR-455-5p	0.0098	0.0689	0.3778	-0.21	-0.21	0.47	2009, 2009
TMEM189	ENST00000557021.1	transmembrane protein 189	1621	1	0	1	0	0	0	0	0	0	hsa-miR-455-5p	0.0098	0.0689	0.3778	-0.21	-0.21	0.47	2011
UBASH3B	ENST00000284273.5	ubiquitin associated and SH3 domain containing B	281	1	0	1	0	0	0	0	0	0	hsa-miR-455-5p	0.0332	0.202	0.6826	-0.2	-0.23	< 0.1	2011
GLIS3	ENST00000324333.10	GLIS family zinc finger 3	47	1	0	1	0	0	0	0	0	0	hsa-miR-455-5p	0.0486	0.3	1.1318	-0.2	-0.2	0.6	2007, 2009, 2011
PTPRS	ENST00000372412.4	protein tyrosine phosphatase, receptor type, S	322	1	0	1	0	0	0	0	0	0	hsa-miR-455-5p	0.0292	0.1839	0.661	-0.2	-0.2	< 0.1	2011
PNISR	ENST00000369239.5	PNN-interacting serine/arginine-rich protein	600	1	0	1	0	0	0	0	0	1	hsa-miR-455-5p	0.0305	0.1906	0.6693	-0.19	-0.2	0.33	2011
ADNP	ENST00000371602.4	activity-dependent neuroprotector homeobox	635	1	0	0	1	0	0	0	0	0	hsa-miR-455-5p	0.0422	0.252	0.8185	-0.19	-0.19	0.73	2007, 2011
CLK3	ENST00000348245.3	CDC-like kinase 3	127	1	0	1	0	0	0	0	0	0	hsa-miR-455-5p	0.0152	0.1044	0.5204	-0.19	-0.19	< 0.1	NULL
MEMO1	ENST00000295065.5	mediator of cell motility 1	89	1	0	0	1	0	0	0	0	1	hsa-miR-455-5p	0.0222	0.1491	0.675	-0.19	-0.19	0.58	2007
HNRNPC	ENST00000336053.6	heterogeneous nuclear ribonucleoprotein C (C1/C2)	1103	1	0	0	1	0	0	0	0	1	hsa-miR-455-5p	0.0213	0.1441	0.6775	-0.19	-0.19	0.54	2007, 2011
EPHA8	ENST00000166244.3	EPH receptor A8	5	1	0	0	1	1	0	1	0	1	hsa-miR-455-5p	0.0305	0.2096	1.0326	-0.19	-0.19	0.32	NULL
KLHL15	ENST00000328046.8	kelch-like family member 15	42	1	0	1	0	0	0	0	0	0	hsa-miR-455-5p	0.0206	0.1361	0.5723	-0.19	-0.19	< 0.1	NULL
DYRK1A	ENST00000339659.4	dual-specificity tyrosine-(Y)-phosphorylation regulated kinase 1A	448	1	0	0	1	2	0	1	1	0	hsa-miR-455-5p	0.0294	0.203	1.035	-0.18	-0.32	0.53	2007, 2009, 2011
EPHA5	ENST00000273854.3	EPH receptor A5	48	2	1	1	0	1	0	0	1	1	hsa-miR-455-5p	0.0534	0.3286	1.2759	-0.18	-0.27	< 0.1	2011
CACNA1C	ENST00000399655.1	calcium channel, voltage-dependent, L type, alpha 1C subunit	69	1	0	0	1	1	1	0	0	2	hsa-miR-455-5p	0.0366	0.2303	0.8826	-0.18	-0.23	0.59	2011
NMT2	ENST00000378165.4	N-myristoyltransferase 2	318	1	0	0	1	0	0	0	0	1	hsa-miR-455-5p	0.0276	0.1847	0.8521	-0.18	-0.2	0.74	2009, 2011
RFX7	ENST00000423270.1	regulatory factor X, 7	1049	1	0	1	0	0	0	0	0	0	hsa-miR-455-5p	0.0308	0.1972	0.7793	-0.18	-0.18	0.59	2007, 2011
KDM3B	ENST00000314358.5	lysine (K)-specific demethylase 3B	1589	1	0	1	0	0	0	0	0	1	hsa-miR-455-5p	0.0264	0.1817	0.9336	-0.18	-0.18	< 0.1	2011
PDGFRA	ENST00000257290.5	platelet-derived growth factor receptor, alpha polypeptide	39	1	0	1	0	0	0	0	0	0	hsa-miR-455-5p	0.0183	0.125	0.6097	-0.18	-0.18	< 0.1	NULL
R3HDM2	ENST00000347140.3	R3H domain containing 2	5	1	0	0	1	0	0	0	0	0	hsa-miR-455-5p	0.0242	0.1575	0.6341	-0.18	-0.18	0.43	2007, 2009, 2011
CTNND1	ENST00000524630.1	catenin (cadherin-associated protein), delta 1	743	1	0	1	0	0	0	0	0	0	hsa-miR-455-5p	0.0352	0.2136	0.6896	-0.18	-0.18	0.42	2009, 2011
NDFIP1	ENST00000253814.4	Nedd4 family interacting protein 1	2478	1	0	0	1	1	0	1	0	0	hsa-miR-455-5p	0.0189	0.1253	0.5303	-0.17	-0.41	0.4	2007, 2011
CCDC113	ENST00000443128.2	coiled-coil domain containing 113	29	1	0	1	0	0	0	0	0	0	hsa-miR-455-5p	0.0177	0.1149	0.4565	-0.17	-0.24	< 0.1	2007
CCDC41	ENST00000397809.5	coiled-coil domain containing 41	76	1	0	0	1	0	0	0	0	0	hsa-miR-455-5p	0.023	0.1484	0.5783	-0.17	-0.19	0.31	NULL
DNAH10OS	ENST00000514254.2	dynein, axonemal, heavy chain 10 opposite strand	89	1	0	0	1	1	0	1	0	0	hsa-miR-455-5p	0.0203	0.1443	0.8444	-0.17	-0.18	< 0.1	NULL
FICD	ENST00000361549.2	FIC domain containing	54	1	0	1	0	0	0	0	0	0	hsa-miR-455-5p	0.0166	0.111	0.4798	-0.17	-0.17	< 0.1	NULL
ARHGEF17	ENST00000263674.3	Rho guanine nucleotide exchange factor (GEF) 17	729	1	1	0	0	0	0	0	0	0	hsa-miR-455-5p	0.0299	0.1888	0.6998	-0.17	-0.17	< 0.1	NULL
CAST	ENST00000395812.2	calpastatin	4674	1	1	0	0	1	0	0	1	2	hsa-miR-455-5p	0.0118	0.0798	0.3837	-0.16	-0.62	< 0.1	2009, 2011
DHX40	ENST00000251241.4	DEAH (Asp-Glu-Ala-His) box polypeptide 40	538	1	0	0	1	2	0	0	2	0	hsa-miR-455-5p	0.027	0.1725	0.6606	-0.16	-0.27	0.54	2007
ZNF516	ENST00000443185.2	zinc finger protein 516	311	1	0	0	1	1	0	1	0	0	hsa-miR-455-5p	0.0332	0.2195	0.9743	-0.16	-0.17	0.77	2009, 2011
PCDH1	ENST00000503492.1	protocadherin 1	30	1	0	1	0	0	0	0	0	0	hsa-miR-455-5p	0.0091	0.064	0.3442	-0.16	-0.16	< 0.1	NULL
LPHN3	ENST00000512091.2	latrophilin 3	93	1	0	0	1	1	0	0	1	1	hsa-miR-455-5p	0.0366	0.2519	1.292	-0.16	-0.16	0.44	2007
RNF165	ENST00000269439.7	ring finger protein 165	18	1	0	0	1	0	0	0	0	1	hsa-miR-455-5p	0.0179	0.1267	0.7367	-0.16	-0.16	0.37	NULL
ONECUT3	ENST00000382349.4	one cut homeobox 3	5	1	0	0	1	0	0	0	0	0	hsa-miR-455-5p	0.0231	0.1584	0.7999	-0.16	-0.16	0.37	NULL
RAF1	ENST00000251849.4	v-raf-1 murine leukemia viral oncogene homolog 1	2422	1	0	0	1	0	0	0	0	0	hsa-miR-455-5p	0.0251	0.162	0.6352	-0.16	-0.16	0.46	2011
PHF12	ENST00000577226.1	PHD finger protein 12	307	1	0	0	1	0	0	0	0	1	hsa-miR-455-5p	0.0303	0.2091	1.0527	-0.16	-0.16	0.38	2007, 2009, 2011
LHX9	ENST00000367390.3	LIM homeobox 9	40	1	0	0	1	1	0	1	0	1	hsa-miR-455-5p	0.0219	0.145	0.6119	-0.15	-0.36	0.3	NULL
UHRF1BP1L	ENST00000279907.7	UHRF1 binding protein 1-like	369	2	1	0	1	2	0	1	1	0	hsa-miR-455-5p	0.0395	0.2593	1.1103	-0.15	-0.27	0.3	NULL
RIN2	ENST00000255006.6	Ras and Rab interactor 2	539	1	0	0	1	1	0	0	1	0	hsa-miR-455-5p	0.0197	0.135	0.6835	-0.15	-0.18	0.32	2007, 2011
PLXDC2	ENST00000377252.4	plexin domain containing 2	506	1	0	0	1	1	1	0	0	2	hsa-miR-455-5p	0.0397	0.2512	0.9824	-0.15	-0.18	0.72	NULL
EPN2	ENST00000314728.5	epsin 2	1609	1	0	0	1	0	0	0	0	0	hsa-miR-455-5p	0.0245	0.1619	0.7053	-0.15	-0.15	0.64	2009, 2011
RNF44	ENST00000274811.4	ring finger protein 44	1623	1	0	1	0	0	0	0	0	1	hsa-miR-455-5p	0.0199	0.1385	0.7181	-0.15	-0.15	0.55	2007, 2009, 2011
ZFPM2	ENST00000407775.2	zinc finger protein, FOG family member 2	595	1	0	0	1	0	0	0	0	0	hsa-miR-455-5p	0.0155	0.1091	0.6013	-0.15	-0.15	0.4	2007, 2009, 2011
KIF1B	ENST00000377086.1	kinesin family member 1B	234	1	1	0	0	1	0	1	0	2	hsa-miR-455-5p	0.0739	0.4622	1.7863	-0.15	-0.15	< 0.1	2011
FBXO42	ENST00000375592.3	F-box protein 42	854	1	1	0	0	0	0	0	0	1	hsa-miR-455-5p	0.0239	0.1548	0.6388	-0.14	-0.3	< 0.1	NULL
FIGN	ENST00000333129.3	fidgetin	10	1	0	1	0	0	0	0	0	2	hsa-miR-455-5p	0.0471	0.2559	0.8226	-0.14	-0.29	0.44	NULL
GMEB1	ENST00000373816.1	glucocorticoid modulatory element binding protein 1	154	1	0	1	0	0	0	0	0	0	hsa-miR-455-5p	0.0172	0.1148	0.502	-0.14	-0.16	< 0.1	NULL
RUNX2	ENST00000371432.3	runt-related transcription factor 2	105	1	0	0	1	0	0	0	0	1	hsa-miR-455-5p	0.0371	0.2464	1.1078	-0.14	-0.14	0.36	2011
USP47	ENST00000339865.5	ubiquitin specific peptidase 47	665	1	0	0	1	0	0	0	0	0	hsa-miR-455-5p	0.0333	0.2031	0.6589	-0.14	-0.14	0.73	2007, 2009, 2011
CDKN1B	ENST00000228872.4	cyclin-dependent kinase inhibitor 1B (p27, Kip1)	587	1	0	0	1	0	0	0	0	0	hsa-miR-455-5p	0.0116	0.0801	0.3914	-0.14	-0.14	0.54	2007, 2011
PTPRJ	ENST00000418331.2	protein tyrosine phosphatase, receptor type, J	145	1	1	0	0	1	0	1	0	0	hsa-miR-455-5p	0.0266	0.1783	0.8113	-0.14	-0.14	< 0.1	2009, 2011
RIMS4	ENST00000372851.3	regulating synaptic membrane exocytosis 4	30	1	0	1	0	0	0	0	0	1	hsa-miR-455-5p	0.0205	0.1457	0.856	-0.14	-0.14	0.12	2007, 2009, 2011
RC3H1	ENST00000367696.2	ring finger and CCCH-type domains 1	165	2	0	0	2	0	0	0	0	0	hsa-miR-455-5p	0.0393	0.2654	1.2296	-0.14	-0.14	0.76	2007, 2009, 2011
C11orf84	ENST00000294244.4	chromosome 11 open reading frame 84	232	1	1	0	0	2	0	1	1	1	hsa-miR-455-5p	0.0188	0.1252	0.5799	-0.13	-0.62	< 0.1	NULL
SH3D21	ENST00000453908.2	SH3 domain containing 21	11	1	0	1	0	0	0	0	0	0	hsa-miR-455-5p	0.0117	0.0744	0.2676	-0.13	-0.31	0.27	2011
GCFC2	ENST00000541687.1	GC-rich sequence DNA-binding factor 2	88	1	0	0	1	0	0	0	0	1	hsa-miR-455-5p	0.0186	0.1261	0.5834	-0.13	-0.17	< 0.1	NULL
DERL2	ENST00000572834.1	derlin 2	261	1	0	1	0	0	0	0	0	0	hsa-miR-455-5p	0.0091	0.0647	0.3724	-0.13	-0.17	0.58	NULL
SH3PXD2A	ENST00000369774.4	SH3 and PX domains 2A	152	1	0	0	1	1	0	1	0	0	hsa-miR-455-5p	0.0212	0.1478	0.7754	-0.13	-0.15	0.71	2009, 2011
MGAT5	ENST00000409645.1	mannosyl (alpha-1,6-)-glycoprotein beta-1,6-N-acetyl-glucosaminyltransferase	1627	1	1	0	0	0	0	0	0	2	hsa-miR-455-5p	0.0488	0.3134	1.3418	-0.13	-0.14	< 0.1	NULL
FBXO33	ENST00000298097.7	F-box protein 33	306	1	0	0	1	0	0	0	0	0	hsa-miR-455-5p	0.0188	0.1283	0.6228	-0.13	-0.13	0.42	2007, 2009, 2011
TPCN1	ENST00000335509.6	two pore segment channel 1	401	1	0	0	1	0	0	0	0	1	hsa-miR-455-5p	0.0195	0.1343	0.6781	-0.13	-0.13	0.34	2011
PPP2R5A	ENST00000261461.2	protein phosphatase 2, regulatory subunit B', alpha	13	1	0	0	1	0	0	0	0	0	hsa-miR-455-5p	0.0192	0.1267	0.5189	-0.13	-0.13	0.3	NULL
CPSF7	ENST00000340437.4	cleavage and polyadenylation specific factor 7, 59kDa	1283	1	0	1	0	0	0	0	0	0	hsa-miR-455-5p	0.0226	0.147	0.5814	-0.13	-0.13	< 0.1	2007, 2009, 2011
KDM6A	ENST00000377967.4	lysine (K)-specific demethylase 6A	991	1	0	0	1	0	0	0	0	0	hsa-miR-455-5p	0.0256	0.1644	0.6284	-0.13	-0.13	0.42	2007, 2009, 2011
INTS6	ENST00000311234.4	integrator complex subunit 6	433	1	0	0	1	0	0	0	0	0	hsa-miR-455-5p	0.0128	0.088	0.4254	-0.13	-0.13	0.37	2007, 2009, 2011
MFHAS1	ENST00000276282.6	malignant fibrous histiocytoma amplified sequence 1	130	1	0	0	1	0	0	0	0	0	hsa-miR-455-5p	0.0163	0.1103	0.5183	-0.13	-0.13	0.3	2011
UBE2K	ENST00000261427.5	ubiquitin-conjugating enzyme E2K	762	1	0	0	1	1	1	0	0	1	hsa-miR-455-5p	0.0272	0.171	0.6306	-0.12	-0.55	0.47	2009, 2011
KCNMB3	ENST00000497599.1	potassium large conductance calcium-activated channel, subfamily M beta member 3	8	1	1	0	0	0	0	0	0	0	hsa-miR-455-5p	0.0194	0.1083	0.2878	-0.12	-0.34	< 0.1	NULL
TRIM33	ENST00000358465.2	tripartite motif containing 33	201	1	0	0	1	1	0	1	0	0	hsa-miR-455-5p	0.0268	0.1781	0.8162	-0.12	-0.2	0.33	2007
ZBTB8B	ENST00000609129.1	zinc finger and BTB domain containing 8B	18	1	0	1	0	0	0	0	0	0	hsa-miR-455-5p	0.0304	0.2035	0.9909	-0.12	-0.17	< 0.1	NULL
PEAK1	ENST00000312493.4	pseudopodium-enriched atypical kinase 1	209	2	1	0	1	0	0	0	0	2	hsa-miR-455-5p	0.0643	0.4052	1.5977	-0.12	-0.14	0.41	2009, 2011
NPAS3	ENST00000346562.2	neuronal PAS domain protein 3	9	1	0	0	1	0	0	0	0	1	hsa-miR-455-5p	0.0291	0.1985	0.9915	-0.12	-0.12	0.36	NULL
CPEB4	ENST00000265085.5	cytoplasmic polyadenylation element binding protein 4	472	1	0	0	1	0	0	0	0	0	hsa-miR-455-5p	0.0381	0.2378	0.8705	-0.12	-0.12	0.39	2009, 2011
CPA4	ENST00000445470.2	carboxypeptidase A4	1319	1	0	1	0	0	0	0	0	0	hsa-miR-455-5p	0.0083	0.0583	0.3141	-0.12	-0.12	< 0.1	2011
PLCG1	ENST00000244007.3	phospholipase C, gamma 1	69	1	0	1	0	0	0	0	0	2	hsa-miR-455-5p	0.0148	0.1036	0.5683	-0.12	-0.12	< 0.1	NULL
TOMM22	ENST00000216034.4	translocase of outer mitochondrial membrane 22 homolog (yeast)	737	1	0	1	0	0	0	0	0	1	hsa-miR-455-5p	0.0198	0.097	0.2286	-0.11	-0.58	0.61	2007, 2009, 2011
PTGFRN	ENST00000393203.2	prostaglandin F2 receptor inhibitor	591	1	1	0	0	0	0	0	0	1	hsa-miR-455-5p	0.0292	0.1625	0.5114	-0.11	-0.29	< 0.1	2009, 2011
MPLKIP	ENST00000306984.6	M-phase specific PLK1 interacting protein	32	1	1	0	0	1	0	1	0	0	hsa-miR-455-5p	0.0206	0.1331	0.5304	-0.11	-0.24	< 0.1	NULL
ITGA8	ENST00000378076.3	integrin, alpha 8	7	1	0	1	0	0	0	0	0	0	hsa-miR-455-5p	0.0264	0.1621	0.5443	-0.11	-0.15	0.58	NULL
TNRC6B	ENST00000335727.9	trinucleotide repeat containing 6B	69	2	0	1	1	2	0	1	1	1	hsa-miR-455-5p	0.057	0.3867	1.8528	-0.11	-0.14	0.7	2007, 2009, 2011
RNF111	ENST00000348370.4	ring finger protein 111	395	1	0	0	1	0	0	0	0	0	hsa-miR-455-5p	0.0171	0.1186	0.6238	-0.11	-0.11	0.4	2007, 2009, 2011
PPIP5K2	ENST00000321521.9	diphosphoinositol pentakisphosphate kinase 2	203	1	0	0	1	1	0	0	1	2	hsa-miR-455-5p	0.0318	0.2148	0.9728	-0.11	-0.11	0.33	NULL
NRXN1	ENST00000342183.5	neurexin 1	5	1	0	0	1	0	0	0	0	0	hsa-miR-455-5p	0.0162	0.1134	0.6256	-0.11	-0.11	0.3	2007
ARMCX3	ENST00000341189.4	armadillo repeat containing, X-linked 3	353	1	1	0	0	0	0	0	0	2	hsa-miR-455-5p	0.0141	0.0827	0.2721	-0.1	-0.46	< 0.1	2009, 2011
ZNRF1	ENST00000335325.4	zinc and ring finger 1, E3 ubiquitin protein ligase	519	1	0	1	0	0	0	0	0	0	hsa-miR-455-5p	0.017	0.1093	0.4274	-0.1	-0.16	< 0.1	2009, 2011
PATL1	ENST00000300146.9	protein associated with topoisomerase II homolog 1 (yeast)	703	1	0	0	1	0	0	0	0	0	hsa-miR-455-5p	0.0136	0.0934	0.4598	-0.1	-0.11	0.33	NULL
SORCS2	ENST00000507866.2	sortilin-related VPS10 domain containing receptor 2	85	1	0	0	1	0	0	0	0	1	hsa-miR-455-5p	0.0239	0.1617	0.7652	-0.1	-0.1	0.3	NULL
UTY	ENST00000331397.4	ubiquitously transcribed tetratricopeptide repeat containing, Y-linked	5	1	0	0	1	0	0	0	0	0	hsa-miR-455-5p	0.0281	0.1834	0.7564	-0.1	-0.1	0.38	2007, 2009, 2011
HOXB6	ENST00000484302.2	homeobox B6	12	1	0	0	1	0	0	0	0	0	hsa-miR-455-5p	0.0077	0.0542	0.3067	-0.1	-0.1	0.37	2007
NLK	ENST00000407008.3	nemo-like kinase	61	1	1	0	0	0	0	0	0	2	hsa-miR-455-5p	0.0154	0.1057	0.5559	-0.09	-0.63	< 0.1	2007, 2009, 2011
CD47	ENST00000361309.5	CD47 molecule	520	1	0	1	0	0	0	0	0	2	hsa-miR-455-5p	0.0127	0.0853	0.4073	-0.09	-0.22	< 0.1	2009
TAF4	ENST00000252996.4	TAF4 RNA polymerase II, TATA box binding protein (TBP)-associated factor, 135kDa	61	1	0	1	0	0	0	0	0	0	hsa-miR-455-5p	0.0137	0.0806	0.2685	-0.08	-0.33	0.54	2007, 2009, 2011
DDX3X	ENST00000399959.2	DEAD (Asp-Glu-Ala-Asp) box helicase 3, X-linked	965	1	0	1	0	0	0	0	0	1	hsa-miR-455-5p	0.0188	0.1061	0.3298	-0.08	-0.33	0.61	2007, 2009, 2011
TJP1	ENST00000346128.6	tight junction protein 1	140	1	0	1	0	0	0	0	0	0	hsa-miR-455-5p	0.0156	0.0998	0.4377	-0.08	-0.28	0.53	2007, 2009, 2011
S1PR1	ENST00000305352.6	sphingosine-1-phosphate receptor 1	251	1	0	0	1	1	0	1	0	0	hsa-miR-455-5p	0.0136	0.0851	0.2957	-0.08	-0.21	0.74	2007, 2009, 2011
IGF1R	ENST00000268035.6	insulin-like growth factor 1 receptor	561	1	0	0	1	1	0	1	0	1	hsa-miR-455-5p	0.03	0.2067	1.0726	-0.08	-0.12	0.36	2007, 2009, 2011
ARID1A	ENST00000324856.7	AT rich interactive domain 1A (SWI-like)	31	1	0	0	1	0	0	0	0	0	hsa-miR-455-5p	0.0247	0.1708	0.9073	-0.08	-0.12	0.33	2007
PAG1	ENST00000220597.4	phosphoprotein associated with glycosphingolipid microdomains 1	53	1	0	0	1	0	0	0	0	1	hsa-miR-455-5p	0.0207	0.1413	0.6835	-0.08	-0.08	0.51	2009, 2011
UNC5B	ENST00000335350.6	unc-5 homolog B (C. elegans)	90	1	0	1	0	1	0	0	1	1	hsa-miR-455-5p	0.0165	0.1188	0.7395	-0.08	-0.08	< 0.1	NULL
KCTD16	ENST00000507359.3	potassium channel tetramerization domain containing 16	36	1	0	1	0	2	0	0	2	6	hsa-miR-455-5p	0.0277	0.1875	0.909	-0.07	-0.35	0.1	NULL
VKORC1L1	ENST00000360768.3	vitamin K epoxide reductase complex, subunit 1-like 1	2291	1	0	0	1	0	0	0	0	0	hsa-miR-455-5p	0.0111	0.072	0.29	-0.07	-0.16	0.59	NULL
EBF1	ENST00000313708.6	early B-cell factor 1	42	1	0	0	1	0	0	0	0	0	hsa-miR-455-5p	0.0174	0.124	0.7272	-0.07	-0.08	0.35	NULL
FBXL7	ENST00000504595.1	F-box and leucine-rich repeat protein 7	16	1	0	1	0	1	0	0	1	0	hsa-miR-455-5p	0.0147	0.1022	0.528	-0.07	-0.07	< 0.1	2009, 2011
CASZ1	ENST00000377022.3	castor zinc finger 1	5	1	0	0	1	0	0	0	0	0	hsa-miR-455-5p	0.025	0.17	0.8346	-0.07	-0.07	0.51	2007, 2009, 2011
ATP13A3	ENST00000439040.1	ATPase type 13A3	243	1	0	0	1	0	0	0	0	0	hsa-miR-455-5p	0.0255	0.1658	0.6733	-0.07	-0.07	0.37	NULL
INPP5K	ENST00000421807.2	inositol polyphosphate-5-phosphatase K	265	1	0	1	0	0	0	0	0	0	hsa-miR-455-5p	0.0092	0.0559	0.1889	-0.06	-0.27	0.6	2007, 2009, 2011
TMEM33	ENST00000504986.1	transmembrane protein 33	1470	1	0	0	1	0	0	0	0	0	hsa-miR-455-5p	0.0106	0.0702	0.3062	-0.06	-0.12	0.43	2011
INTU	ENST00000335251.6	inturned planar cell polarity protein	105	1	1	0	0	0	0	0	0	1	hsa-miR-455-5p	0.0207	0.1335	0.546	-0.06	-0.1	< 0.1	NULL
CLSTN2	ENST00000458420.3	calsyntenin 2	119	1	1	0	0	0	0	0	0	1	hsa-miR-455-5p	0.0427	0.2582	1.0072	-0.06	-0.1	< 0.1	NULL
DLGAP4	ENST00000373913.3	discs, large (Drosophila) homolog-associated protein 4	1188	1	0	0	1	0	0	0	0	0	hsa-miR-455-5p	0.0207	0.1376	0.6015	-0.06	-0.07	0.58	2007, 2009, 2011
C20orf194	ENST00000453730.2	chromosome 20 open reading frame 194	1083	1	0	0	1	0	0	0	0	1	hsa-miR-455-5p	0.0199	0.1378	0.7287	-0.06	-0.06	0.32	2009, 2011
SUZ12	ENST00000322652.5	SUZ12 polycomb repressive complex 2 subunit	104	1	0	0	1	2	0	1	1	0	hsa-miR-455-5p	0.0079	0.0516	0.2167	-0.05	-0.35	0.48	2009, 2011
PDK2	ENST00000503176.1	pyruvate dehydrogenase kinase, isozyme 2	681	1	0	1	0	0	0	0	0	0	hsa-miR-455-5p	0.0052	0.0335	0.1412	-0.05	-0.31	< 0.1	2011
TBL1XR1	ENST00000430069.1	transducin (beta)-like 1 X-linked receptor 1	334	1	0	1	0	0	0	0	0	0	hsa-miR-455-5p	0.0191	0.1183	0.5306	-0.05	-0.26	0.61	2009
SHROOM1	ENST00000378679.3	shroom family member 1	150	1	0	1	0	0	0	0	0	0	hsa-miR-455-5p	0.0052	0.0357	0.1854	-0.05	-0.25	< 0.1	NULL
SHH	ENST00000297261.2	sonic hedgehog	32	1	0	0	1	0	0	0	0	0	hsa-miR-455-5p	0.0262	0.1748	0.759	-0.05	-0.14	0.43	NULL
LDLRAD4	ENST00000399848.3	low density lipoprotein receptor class A domain containing 4	314	1	0	0	1	0	0	0	0	3	hsa-miR-455-5p	0.0268	0.1661	0.6444	-0.05	-0.13	0.84	2009, 2011
KPNA3	ENST00000261667.3	karyopherin alpha 3 (importin alpha 4)	104	1	0	0	1	0	0	0	0	0	hsa-miR-455-5p	0.0096	0.0659	0.3243	-0.05	-0.08	0.4	2007, 2009, 2011
NR3C2	ENST00000344721.4	nuclear receptor subfamily 3, group C, member 2	425	1	0	0	1	0	0	0	0	0	hsa-miR-455-5p	0.0173	0.1171	0.5474	-0.05	-0.05	0.33	2007
WDR41	ENST00000296679.4	WD repeat domain 41	313	1	0	1	0	0	0	0	0	3	hsa-miR-455-5p	0.0104	0.0648	0.2872	-0.04	-0.44	0.61	NULL
HCFC2	ENST00000229330.4	host cell factor C2	46	1	0	0	1	1	0	0	1	2	hsa-miR-455-5p	0.012	0.0826	0.448	-0.04	-0.21	0.66	2011
SP3	ENST00000310015.6	Sp3 transcription factor	285	1	1	0	0	1	0	0	1	1	hsa-miR-455-5p	0.0083	0.0577	0.3124	-0.04	-0.19	< 0.1	NULL
DMXL1	ENST00000311085.8	Dmx-like 1	136	1	0	0	1	0	0	0	0	0	hsa-miR-455-5p	0.019	0.1199	0.4962	-0.04	-0.1	0.46	NULL
C8orf59	ENST00000417663.2	chromosome 8 open reading frame 59	164	1	0	1	0	0	0	0	0	0	hsa-miR-455-5p	0.0032	0.0209	0.102	-0.03	-0.49	< 0.1	2011
SESN3	ENST00000536441.1	sestrin 3	260	1	1	0	0	1	1	0	0	4	hsa-miR-455-5p	0.0175	0.114	0.5668	-0.03	-0.43	< 0.1	NULL
CDC73	ENST00000367435.3	cell division cycle 73	579	1	0	0	1	1	0	1	0	1	hsa-miR-455-5p	0.0078	0.0511	0.2224	-0.03	-0.24	0.4	NULL
TRIM45	ENST00000256649.4	tripartite motif containing 45	99	1	1	0	0	0	0	0	0	1	hsa-miR-455-5p	0.0077	0.0521	0.269	-0.03	-0.23	< 0.1	NULL
VCAN	ENST00000265077.3	versican	542	1	0	0	1	1	0	0	1	0	hsa-miR-455-5p	0.0216	0.1398	0.6726	-0.03	-0.21	0.56	2011
C3orf14	ENST00000494481.1	chromosome 3 open reading frame 14	67	1	0	0	1	0	0	0	0	0	hsa-miR-455-5p	0.0071	0.0448	0.168	-0.03	-0.13	0.39	NULL
CDYL2	ENST00000570137.2	chromodomain protein, Y-like 2	239	1	0	1	0	0	0	0	0	0	hsa-miR-455-5p	0.0072	0.0521	0.3304	-0.03	-0.04	< 0.1	NULL
BEND4	ENST00000504360.1	BEN domain containing 4	187	1	0	0	1	0	0	0	0	0	hsa-miR-455-5p	0.0153	0.1027	0.456	-0.03	-0.03	0.44	2009, 2011
ERBB4	ENST00000342788.4	v-erb-b2 avian erythroblastic leukemia viral oncogene homolog 4	27	1	0	0	1	0	0	0	0	1	hsa-miR-455-5p	0.0242	0.1634	0.7818	-0.03	-0.03	0.31	2009, 2011
XPO5	ENST00000265351.7	exportin 5	933	1	0	1	0	1	0	1	0	2	hsa-miR-455-5p	0.0036	0.0249	0.1449	-0.02	-0.52	< 0.1	NULL
USP15	ENST00000353364.3	ubiquitin specific peptidase 15	286	1	0	1	0	0	0	0	0	1	hsa-miR-455-5p	0.0014	0.0099	0.0508	-0.02	-0.23	0.61	NULL
PLEKHA6	ENST00000272203.3	pleckstrin homology domain containing, family A member 6	45	1	0	0	1	0	0	0	0	2	hsa-miR-455-5p	0.01	0.0689	0.3688	-0.02	-0.12	0.3	2007, 2009, 2011
OCIAD2	ENST00000273860.4	OCIA domain containing 2	344	1	0	1	0	3	0	3	0	0	hsa-miR-455-5p	0.002	0.0137	0.08	-0.01	-0.6	0.16	NULL
USP9X	ENST00000324545.8	ubiquitin specific peptidase 9, X-linked	2433	1	0	1	0	2	0	0	2	0	hsa-miR-455-5p	0.0135	0.0968	0.5914	-0.01	-0.28	0.21	2007
TPR	ENST00000367478.4	translocated promoter region, nuclear basket protein	529	1	0	1	0	1	0	0	1	1	hsa-miR-455-5p	0.0022	0.0161	0.1037	-0.01	-0.2	< 0.1	NULL
WDR72	ENST00000396328.1	WD repeat domain 72	77	1	0	1	0	0	0	0	0	0	hsa-miR-455-5p	0.0084	0.0603	0.3712	-0.01	-0.19	< 0.1	NULL
KCMF1	ENST00000409785.4	potassium channel modulatory factor 1	1285	1	0	0	1	2	0	1	1	1	hsa-miR-455-5p	0.002	0.0132	0.0519	-0.01	-0.19	0.51	2009, 2011
CDS2	ENST00000460006.1	CDP-diacylglycerol synthase (phosphatidate cytidylyltransferase) 2	782	1	1	0	0	1	0	0	1	1	hsa-miR-455-5p	0.0024	0.0155	0.0676	-0.01	-0.18	< 0.1	2011
FZD5	ENST00000295417.3	frizzled family receptor 5	122	1	1	0	0	0	0	0	0	1	hsa-miR-455-5p	0.0024	0.0153	0.0712	-0.01	-0.17	< 0.1	2007, 2009, 2011
SMURF2	ENST00000262435.9	SMAD specific E3 ubiquitin protein ligase 2	978	1	0	0	1	0	0	0	0	0	hsa-miR-455-5p	0.0043	0.0286	0.137	-0.01	-0.07	0.45	NULL
CDH7	ENST00000397968.2	cadherin 7, type 2	42	1	0	0	1	0	0	0	0	0	hsa-miR-455-5p	0.0063	0.0424	0.1887	-0.01	-0.03	0.34	NULL
FRMPD4	ENST00000380682.1	FERM and PDZ domain containing 4	25	1	0	0	1	0	0	0	0	0	hsa-miR-455-5p	0.0197	0.1373	0.7295	-0.01	-0.01	0.31	2011
KMT2D	ENST00000301067.7	lysine (K)-specific methyltransferase 2D	78	1	0	0	1	0	0	0	0	0	hsa-miR-455-5p	0.0185	0.1287	0.6872	-0.01	-0.01	0.39	2009, 2011
ABI2	ENST00000295851.5	abl-interactor 2	877	1	1	0	0	2	0	1	1	2	hsa-miR-455-5p	0.0019	0.0131	0.0755	0	-0.42	< 0.1	NULL
MALSU1	ENST00000466681.1	mitochondrial assembly of ribosomal large subunit 1	3111	1	0	1	0	0	0	0	0	0	hsa-miR-455-5p	0	0.0002	0.0008	0	-0.29	0.61	NULL
SHC3	ENST00000375835.4	SHC (Src homology 2 domain containing) transforming protein 3	18	1	0	1	0	0	0	0	0	2	hsa-miR-455-5p	0	0.0002	0.0008	0	-0.21	0.56	2011
LRRC40	ENST00000370952.3	leucine rich repeat containing 40	88	2	0	0	2	1	0	0	1	3	hsa-miR-455-5p	0	0.0001	0.0003	0	-0.21	0.89	NULL
MTHFD1L	ENST00000367321.3	methylenetetrahydrofolate dehydrogenase (NADP+ dependent) 1-like	2336	1	0	1	0	0	0	0	0	0	hsa-miR-455-5p	0.0008	0.0058	0.0379	0	-0.15	0.61	NULL
CHST7	ENST00000276055.3	carbohydrate (N-acetylglucosamine 6-O) sulfotransferase 7	406	1	0	0	1	0	0	0	0	1	hsa-miR-455-5p	0.0012	0.0082	0.043	0	-0.14	0.32	NULL

## Sheet: 3. Clinical statistics
case_submitter_id	wilms_tumor_histologic_subtype	age_at_index	days_to_death	vital_status	age_at_diagnosis	gender
TARGET-50-PAJMJK	Favorable	1	'--	Alive	466	female
TARGET-50-PAJMVU	Unfavorable	4	'--	Alive	1638	female
TARGET-50-CAAAAO	Favorable	3	672	Dead	1326	female
TARGET-50-PAJMJT	Favorable	5	'--	Alive	1921	female
TARGET-50-PAKSCC	Favorable	1	'--	Alive	691	male
TARGET-50-CAAAAQ	Favorable	3	'--	Alive	1287	female
TARGET-50-PAKSDG	Favorable	2	702	Dead	1002	male
TARGET-50-PAJMFU	Unfavorable	3	'--	Alive	1348	female
TARGET-50-PALGVY	Favorable	3	'--	Alive	1182	female
TARGET-50-PAKECR	Unfavorable	3	'--	Alive	1102	female
TARGET-50-PAJNVE	Unfavorable	2	'--	Alive	800	female
TARGET-50-PAJLTI	Favorable	2	'--	Alive	961	male
TARGET-50-PADZUB	Favorable	15	1271	Dead	5557	female
TARGET-50-PAJMKN	Favorable	1	'--	Alive	521	female
TARGET-50-PAJPGY	Favorable	5	'--	Alive	2122	female
TARGET-50-PAJNJJ	Favorable	15	'--	Alive	5698	female
TARGET-50-CAAAAB	Unfavorable	4	936	Dead	1757	female
TARGET-50-PAJPCM	Unfavorable	4	'--	Alive	1754	female
TARGET-50-PAKXXF	Unfavorable	4	416	Dead	1821	male
TARGET-50-PAJLWT	Favorable	3	994	Dead	1262	male
TARGET-50-PAKMUB	Favorable	6	'--	Alive	2412	male
TARGET-50-PAJPAU	Favorable	3	'--	Alive	1389	male
TARGET-50-PALLCK	Unfavorable	2	534	Dead	994	female
TARGET-50-PAJNEC	Favorable	4	1066	Dead	1474	female
TARGET-50-PAJMSE	Favorable	4	528	Dead	1681	female
TARGET-50-PAJNSL	Favorable	0	'--	Alive	160	female
TARGET-50-PALDTE	Favorable	2	'--	Alive	979	male
TARGET-50-PAKYFC	Favorable	2	'--	Alive	1069	female
TARGET-50-PAKXWB	Favorable	7	458	Dead	2681	female
TARGET-50-PAJNBN	Favorable	4	759	Dead	1509	male
TARGET-50-PAJLKR	Favorable	6	'--	Alive	2247	female
TARGET-50-PAKMSV	Favorable	5	733	Dead	1968	male
TARGET-50-PAJNCC	Favorable	2	'--	Alive	797	male
TARGET-50-PAEBXA	Favorable	3	1114	Dead	1192	female
TARGET-50-PAJMEL	Favorable	3	'--	Alive	1336	female
TARGET-50-PALGAZ	Favorable	0	422	Dead	222	female
TARGET-50-PAKKNS	Unfavorable	1	'--	Alive	547	male
TARGET-50-PALEZT	Unfavorable	12	'--	Alive	4397	female
TARGET-50-PAKUIT	Unfavorable	3	228	Dead	1236	female
TARGET-50-PAJNAA	Unfavorable	9	'--	Alive	3327	female
TARGET-50-CAAAAS	Favorable	6	'--	Alive	2476	female
TARGET-50-PALFRD	Favorable	4	'--	Alive	1785	female
TARGET-50-PAJMLZ	Unfavorable	3	358	Dead	1324	male
TARGET-50-PAJNDU	Favorable	6	'--	Alive	2360	male
TARGET-50-PAKZFK	Favorable	3	'--	Alive	1340	female
TARGET-50-PAJNAV	Favorable	3	905	Dead	1449	male
TARGET-50-PAJMXF	Favorable	4	2099	Dead	1650	male
TARGET-50-PAJLTH	Favorable	7	'--	Alive	2819	male
TARGET-50-PAJMEN	Favorable	4	1732	Dead	1508	female
TARGET-50-CAAAAR	Favorable	0	'--	Alive	314	female
TARGET-50-PAJNUP	Unfavorable	6	752	Dead	2201	female
TARGET-50-PAECJB	Favorable	2	282	Dead	807	female
TARGET-50-PALJIP	Favorable	4	770	Dead	1789	female
TARGET-50-PAEAFB	Favorable	1	2145	Dead	490	male
TARGET-50-PAKNXS	Unfavorable	3	329	Dead	1245	male
TARGET-50-PAJNNC	Favorable	0	'--	Alive	281	male
TARGET-50-PAJNTJ	Favorable	1	1013	Dead	707	male
TARGET-50-PAKGED	Unfavorable	7	'--	Alive	2809	female
TARGET-50-PAJPAR	Unfavorable	5	542	Dead	1950	female
TARGET-50-PAKNTW	Favorable	13	'--	Alive	4779	male
TARGET-50-PALERC	Favorable	0	'--	Alive	156	female
TARGET-50-PAJNZU	Favorable	2	'--	Alive	970	female
TARGET-50-PADXAY	Unfavorable	5	'--	Alive	1958	male
TARGET-50-PAJMKJ	Favorable	0	'--	Alive	276	female
TARGET-50-CAAAAA	'--	'--	'--	Not Reported	'--	not reported
TARGET-50-PAKRCC	Unfavorable	4	'--	Alive	1466	male
TARGET-50-PAKVET	Favorable	1	'--	Alive	405	female
TARGET-50-PAJNRL	Favorable	4	256	Dead	1476	male
TARGET-50-PAJMMY	Favorable	5	'--	Alive	1953	male
TARGET-50-PAKRVH	Favorable	7	'--	Alive	2728	male
TARGET-50-PAJMFY	Favorable	5	'--	Alive	1868	female
TARGET-50-PAKPDF	Unfavorable	5	345	Dead	1912	female
TARGET-50-PALGLU	Favorable	3	326	Dead	1275	female
TARGET-50-PAJNYT	Favorable	2	354	Dead	768	male
TARGET-50-PAJLLF	Unfavorable	6	'--	Alive	2423	female
TARGET-50-PAJNUS	Favorable	2	647	Dead	887	male
TARGET-50-PAJNRH	Unfavorable	3	'--	Alive	1340	female
TARGET-50-PAJNCZ	Favorable	1	'--	Alive	581	male
TARGET-50-PAJMUF	Favorable	2	'--	Alive	829	male
TARGET-50-PALKCW	Favorable	5	'--	Alive	1895	male
TARGET-50-PAJNZK	Favorable	4	'--	Alive	1532	female
TARGET-50-PAJLKC	Unfavorable	6	'--	Alive	2464	female
TARGET-50-PAKFME	Favorable	4	'--	Alive	1713	female
TARGET-50-PAJLSP	Favorable	1	'--	Alive	706	male
TARGET-50-CAAAAJ	Favorable	1	'--	Alive	401	female
TARGET-50-PAKGZX	Favorable	6	'--	Alive	2201	male
TARGET-50-CAAAAC	Favorable	6	2615	Dead	2244	female
TARGET-50-PAKNAL	Unfavorable	5	'--	Alive	2070	female
TARGET-50-PAJMRL	Unfavorable	4	686	Dead	1685	male
TARGET-50-PAKRZW	Favorable	6	'--	Alive	2238	female
TARGET-50-PALDWP	Favorable	5	528	Dead	2104	male
TARGET-50-PAKKSE	Favorable	2	'--	Alive	847	female
TARGET-50-PAJLPX	Unfavorable	7	'--	Alive	2702	male
TARGET-50-PAJNCJ	Favorable	4	'--	Alive	1762	female
TARGET-50-PAJLUJ	Favorable	6	'--	Alive	2326	female
TARGET-50-PAJNNR	Unfavorable	6	217	Dead	2265	male
TARGET-50-PAJLNJ	Favorable	0	858	Dead	325	female
TARGET-50-PAJLIP	Unfavorable	8	'--	Alive	3037	female
TARGET-50-PAJPDN	Unfavorable	3	'--	Alive	1112	female
TARGET-50-PAJPEW	Favorable	13	'--	Alive	5082	male
TARGET-50-PAJPHA	Favorable	3	'--	Alive	1124	male
TARGET-50-PALKRS	Favorable	5	384	Dead	2003	male
TARGET-50-PAKZER	Favorable	6	'--	Alive	2271	female
TARGET-50-PAKYLT	Unfavorable	6	'--	Alive	2307	female
TARGET-50-PAKULH	Favorable	2	375	Dead	1030	female
TARGET-50-PAJNGH	Favorable	2	1229	Dead	851	male
TARGET-50-CAAAAM	Unfavorable	7	'--	Alive	2750	female
TARGET-50-CAAAAH	Unfavorable	4	311	Dead	1710	female
TARGET-50-PAJMIZ	Favorable	6	180	Dead	2488	female
TARGET-50-PAJMKI	Unfavorable	5	630	Dead	2168	male
TARGET-50-PALLFB	Unfavorable	7	343	Dead	2879	male
TARGET-50-PAJMLI	Unfavorable	3	265	Dead	1342	male
TARGET-50-PAKWPM	Favorable	5	'--	Alive	1914	male
TARGET-50-PAJMEP	Favorable	1	1563	Dead	670	male
TARGET-50-PAJNZS	Unfavorable	4	'--	Alive	1789	female
TARGET-50-PALFME	Favorable	10	267	Dead	3703	male
TARGET-50-PAKJGM	Favorable	2	409	Dead	1007	male
TARGET-50-PAKNRX	Unfavorable	4	586	Dead	1785	male
TARGET-50-PAJNZI	Unfavorable	7	'--	Alive	2842	female
TARGET-50-PAJNVX	Unfavorable	3	427	Dead	1365	male
TARGET-50-CAAAAL	Favorable	4	'--	Alive	1599	female
TARGET-50-PAKGMU	Unfavorable	3	'--	Alive	1121	female
TARGET-50-PAJNLT	Favorable	4	440	Dead	1546	female
TARGET-50-PAKFYV	Unfavorable	3	680	Dead	1246	female
TARGET-50-CAAAAP	Unfavorable	2	'--	Alive	824	male
TARGET-50-PAKZHF	Favorable	3	'--	Alive	1309	male
TARGET-50-PAJPDC	Favorable	7	'--	Alive	2904	female
